# Supplementary material for: An enhanced genetic model of colorectal cancer progression history
Source: Genome Biol. 2019 Aug 15;20:168. doi: 10.1186/s13059-019-1782-4 (PMC6694562; doi:10.1186/s13059-019-1782-4)
Supplement: Supplementary file 1 — Table S1. Patients’ information. Table S2. Sequencing samples’ information. Table S3. Test for neutral evolution. Table S4. List of chromothripsis. Table S5. List of kataegis. (XLSX 27 kb) [file 13059_2019_1782_MOESM1_ESM.xlsx]

## Sheet: TableS1
Table S1: Patients information.
TCGA ID	Patient ID	tumor_tissue_site	histologic_diagnosis of CRC-clinical_5_1_2015	gender of CRC-clinical_5_1_2015	birth_days_to of CRC-clinical_5_1_2015	ajcc_pathologic_tumor_stage of CRC-clinical_5_1_2015	vital_status	death_days_to	last_contact_days_to
TCGA-AZ-4315	crc4315	Cecum	Colon Adenocarcinoma	MALE	-22340	Stage IIA	Alive	NA	1776
TCGA-F5-6814	crc6814	Rectum	Rectal Adenocarcinoma	MALE	-20828	Stage IIA	Alive	NA	1131
TCGA-CA-6717	crc6717	Ascending colon	Colon Mucinous Adenocarcinoma	MALE	-20984	Stage IIA	Alive	NA	388
TCGA-AA-3977	crc3977	Sigmoid colon	Colon Adenocarcinoma	MALE	-23832	[Not Available]	Alive	NA	761
TCGA-CA-6718	crc6718	Ascending colon	Colon Adenocarcinoma	MALE	-17109	Stage IIA	Dead	306	NA
TCGA-EI-6917	crc6917	Rectum	Rectal Adenocarcinoma	MALE	-12113	Stage IIIA	Alive	NA	531
TCGA-AA-A00N	crcA00N	Cecum	Colon Mucinous Adenocarcinoma	MALE	-27667	Stage IIB	Dead	122	NA
TCGA-AA-3555	crc3555	Hepatic flexure	Colon Mucinous Adenocarcinoma	FEMALE	-29617	Stage IIA	Alive	NA	911
TCGA-A6-6141	crc6141	Cecum	Colon Adenocarcinoma	MALE	-11391	Stage IIA	Alive	NA	255
TCGA-AA-3516	crc3516	Ascending colon	Colon Mucinous Adenocarcinoma	FEMALE	-27303	Stage III	Dead	396	NA
TCGA-AD-6964	crc6964	Cecum	Colon Adenocarcinoma	MALE	-21457	[Not Available]	Dead	331	NA
TCGA-AZ-6601	crc6601	Sigmoid colon	Colon Adenocarcinoma	MALE	-25082	Stage II	Dead	3042	NA
TCGA-AA-A01R	crcA01R	Ascending colon	Colon Mucinous Adenocarcinoma	MALE	-17289	Stage III	Alive	NA	1065
TCGA-AD-A5EJ	crcA5EJ	Cecum	Colon Adenocarcinoma	FEMALE	-27180	Stage IIA	Alive	NA	0
TCGA-A6-6781	crc6781	Splenic flexure	Colon Mucinous Adenocarcinoma	MALE	-15842	Stage IIIC	Alive	NA	598
TCGA-AA-3518	crc3518	Cecum	Colon Adenocarcinoma	FEMALE	-29769	Stage IIA	Alive	NA	31
TCGA-D5-6540	crc6540	Cecum	Colon Mucinous Adenocarcinoma	MALE	-24282	Stage I	Alive	NA	491
TCGA-AA-A00R	crcA00R	Cecum	Colon Adenocarcinoma	FEMALE	-23528	Stage I	Alive	NA	30
TCGA-QG-A5Z2	crcA5Z2	Cecum	Colon Adenocarcinoma	MALE	-22367	Stage I	Alive	NA	952
TCGA-AA-A03F	crcA03F	Cecum	Colon Mucinous Adenocarcinoma	FEMALE	-32873	Stage III	Dead	0	NA
TCGA-AA-3666	crc3666	Cecum	Colon Adenocarcinoma	MALE	-25020	Stage III	Dead	61	NA
TCGA-A6-2683	crc2683	Ascending colon	Colon Adenocarcinoma	FEMALE	-20871	Stage IV	Dead	504	NA
TCGA-AF-2691	crc2691	Rectum	Rectal Adenocarcinoma	FEMALE	-17759	Stage I	Alive	NA	1309
TCGA-A6-A565	crcA565	Transverse colon	Colon Mucinous Adenocarcinoma	FEMALE	-12526	Stage IIIC	Dead	494	NA
TCGA-AY-A54L	crcA54L	Transverse colon	Colon Adenocarcinoma	FEMALE	-27074	Stage I	Alive	NA	525
TCGA-AA-A02O	crcA02O	Transverse colon	Colon Adenocarcinoma	MALE	-30288	Stage II	Alive	NA	28
TCGA-AG-3593	crc3593	Rectum	Rectal Adenocarcinoma	FEMALE	-26480	Stage IIA	Alive	NA	1035
TCGA-AG-4007	crc4007	Rectum	Rectal Adenocarcinoma	MALE	-31776	Stage IV	Alive	NA	31
TCGA-QG-A5YW	crcA5YW	Cecum	Colon Mucinous Adenocarcinoma	FEMALE	-20391	Stage IIIC	Alive	NA	896
TCGA-NH-A50V	crcA50V	Cecum	Colon Adenocarcinoma	MALE	-25467	Stage IIIB	Alive	NA	588
TCGA-A6-A566	crcA566	Descending colon	Colon Mucinous Adenocarcinoma	FEMALE	-20181	Stage IIIB	Dead	758	NA
TCGA-AF-2689	crc2689	Rectum	Rectal Adenocarcinoma	FEMALE	-15082	Stage IV	Dead	1201	NA
TCGA-AA-3994	crc3994	Transverse colon	Colon Mucinous Adenocarcinoma	MALE	-25323	Stage IIIB	Alive	NA	822
TCGA-AA-3956	crc3956	Cecum	Colon Adenocarcinoma	MALE	-24045	Stage IIA	Alive	NA	1035
TCGA-AA-3529	crc3529	Sigmoid colon	Colon Adenocarcinoma	FEMALE	-28609	Stage IIIC	Dead	0	NA
TCGA-AA-3664	crc3664	Cecum	Colon Adenocarcinoma	FEMALE	-27363	Stage II	Alive	NA	1643
TCGA-AG-3890	crc3890	Rectum	Rectal Adenocarcinoma	MALE	-22950	Stage I	Alive	NA	518
TCGA-QG-A5YV	crcA5YV	Sigmoid colon	Colon Adenocarcinoma	FEMALE	-23499	Stage IIIC	Alive	NA	1301
TCGA-AA-A01V	crcA01V	Cecum	Colon Adenocarcinoma	MALE	-21792	Stage I	Alive	NA	31
TCGA-AG-3896	crc3896	Rectum	Rectal Adenocarcinoma	FEMALE	-31046	Stage I	Alive	NA	31
TCGA-AG-4008	crc4008	Rectum	Rectal Adenocarcinoma	MALE	-23192	Stage IIA	Alive	NA	518
TCGA-A6-2681	crc2681	Cecum	Colon Adenocarcinoma	FEMALE	-26929	Stage IIA	Alive	NA	1387
TCGA-AF-3913	crc3913	Rectum	Rectal Adenocarcinoma	MALE	-21970	Stage IV	Dead	316	NA
TCGA-AG-4015	crc4015	Rectum	Rectal Adenocarcinoma	FEMALE	-31291	Stage IIA	Alive	NA	0
TCGA-AA-A02Y	crcA02Y	Cecum	Colon Adenocarcinoma	MALE	-26724	Stage I	Alive	NA	31
TCGA-AA-A01T	crcA01T	Sigmoid colon	Colon Adenocarcinoma	FEMALE	-23192	Stage III	Alive	NA	1005
TCGA-AD-A5EK	crcA5EK	Ascending colon	Colon Adenocarcinoma	MALE	-18731	Stage I	Alive	NA	500
TCGA-AA-3534	crc3534	Ascending colon	Colon Adenocarcinoma	FEMALE	-28489	Stage IIA	Alive	NA	882
TCGA-AA-3514	crc3514	Ascending colon	Colon Adenocarcinoma	FEMALE	-29738	Stage I	Alive	NA	31
TCGA-NH-A50T	crcA50T	Splenic flexure	Colon Adenocarcinoma	FEMALE	-25089	Stage IIA	Alive	NA	553
TCGA-AG-3727	crc3727	Rectum	Rectal Adenocarcinoma	FEMALE	-28641	Stage III	Alive	NA	30
TCGA-A6-2680	crc2680	Hepatic flexure	Colon Adenocarcinoma	FEMALE	-26533	Stage II	Alive	NA	1068
TCGA-A6-A56B	crcA56B	Sigmoid colon	Colon Adenocarcinoma	MALE	-20903	Stage IIIB	Dead	1711	NA
TCGA-A6-3807	crc3807	Sigmoid colon	Colon Adenocarcinoma	FEMALE	-19624	Stage IIIC	Alive	NA	1054
TCGA-QG-A5Z1	crcA5Z1	Sigmoid colon	Colon Adenocarcinoma	MALE	-26220	Stage IIIB	Dead	256	NA
TCGA-AG-3885	crc3885	Rectum	Rectal Adenocarcinoma	FEMALE	-26145	Stage IIIB	Alive	NA	546
TCGA-AA-3685	crc3685	Sigmoid colon	Colon Adenocarcinoma	MALE	-25506	Stage II	Alive	NA	1127
TCGA-QG-A5YX	crcA5YX	Sigmoid colon	Colon Adenocarcinoma	FEMALE	-22617	Stage IIA	Alive	NA	1003
TCGA-AA-A01X	crcA01X	Sigmoid colon	Colon Adenocarcinoma	FEMALE	-29281	Stage III	Alive	NA	791
TCGA-AG-3574	crc3574	Rectum	Rectal Adenocarcinoma	FEMALE	-32781	Stage II	Dead	91	NA
TCGA-AG-3901	crc3901	Rectum	Rectal Mucinous Adenocarcinoma	FEMALE	-24502	Stage IIIB	Alive	NA	761
TCGA-AG-A032	crcA032	Rectum	Rectal Adenocarcinoma	MALE	-24865	Stage IIIB	Alive	NA	1157
TCGA-AG-3582	crc3582	Rectum	Rectal Adenocarcinoma	MALE	-27636	Stage IV	Dead	1096	NA
TCGA-A6-A567	crcA567	Sigmoid colon	Colon Adenocarcinoma	MALE	-20493	Stage IV	Dead	1881	NA
TCGA-AA-A01S	crcA01S	Sigmoid colon	Colon Adenocarcinoma	FEMALE	-17257	Stage III	Alive	NA	31

## Sheet: TableS2
Table S2: Sequencing samples information.
Patient ID	TCGA barcode	QC-passed reads	Mapped %	Duplicated %	Mean Depth (X)
crc2680-tumor	TCGA-A6-2680-01A-01D-1554-10	1612840820	94.59	3.23	50.36
crc2681-tumor	TCGA-A6-2681-01A-01D-1554-10	1527332028	94.66	3.17	47.69
crc2683-tumor	TCGA-A6-2683-01A-01D-1554-10	1315210272	94.6	3.36	41.06
crc3807-tumor	TCGA-A6-3807-01A-01D-1459-10	1452347612	95.09	3.22	45.35
crc6141-tumor	TCGA-A6-6141-01A-11D-1771-10	2497816630	94.5	4.33	77.99
crc6781-tumor	TCGA-A6-6781-01A-22D-1924-10	2272328786	94.71	3.84	70.95
crcA565-tumor	TCGA-A6-A565-01A-31D-A28G-10	2411738628	94.37	2.42	75.3
crcA566-tumor	TCGA-A6-A566-01A-11D-A28G-10	2409716832	94.4	2.36	75.24
crcA567-tumor	TCGA-A6-A567-01A-31D-A28G-10	2427216256	94.99	2.75	75.78
crcA56B-tumor	TCGA-A6-A56B-01A-31D-A28G-10	2403310044	94.71	2.44	75.04
crc3514-tumor	TCGA-AA-3514-01A-02D-1554-10	1309551084	94.48	3.21	40.89
crc3516-tumor	TCGA-AA-3516-01A-02D-1554-10	1730237724	94.86	3.31	54.02
crc3518-tumor	TCGA-AA-3518-01A-02D-1525-10	1162469344	94.94	7.7	36.3
crc3529-tumor	TCGA-AA-3529-01A-02D-1554-10	1468726810	95.33	3.16	45.86
crc3534-tumor	TCGA-AA-3534-01A-01D-1525-10	1272121200	94.28	6.96	39.72
crc3555-tumor	TCGA-AA-3555-01A-01D-0959-10	2228985480	94.57	4.75	69.59
crc3664-tumor	TCGA-AA-3664-01A-01D-1981-10	1037175504	95.51	2.64	32.38
crc3666-tumor	TCGA-AA-3666-01A-02D-1981-10	1302935610	94.77	3.6	40.68
crc3685-tumor	TCGA-AA-3685-01A-02D-1981-10	1455855752	94.73	3.23	45.46
crc3956-tumor	TCGA-AA-3956-01A-02D-1981-10	1451370110	94.78	3.2	45.32
crc3977-tumor	TCGA-AA-3977-01A-01D-1024-10	2060512062	94.98	3.87	64.33
crc3994-tumor	TCGA-AA-3994-01A-01D-1981-10	1066687088	94.33	2.97	33.3
crcA00N-tumor	TCGA-AA-A00N-01A-02D-A17O-10	2183477186	94.97	3.18	68.17
crcA00R-tumor	TCGA-AA-A00R-01A-01D-A126-10	1181483000	93.91	8.1	36.89
crcA01R-tumor	TCGA-AA-A01R-01A-21D-A17O-10	1727707620	94.59	3.76	53.94
crcA01S-tumor	TCGA-AA-A01S-01A-21D-A17O-10	1217207436	94.6	2.63	38
crcA01T-tumor	TCGA-AA-A01T-01A-21D-A17O-10	1316915266	94.89	3.19	41.12
crcA01V-tumor	TCGA-AA-A01V-01A-23D-A17O-10	953075514	94.87	3.05	29.76
crcA01X-tumor	TCGA-AA-A01X-01A-21D-A17O-10	1488457028	94.43	5.48	46.47
crcA02O-tumor	TCGA-AA-A02O-01A-21D-A17O-10	1138164796	94.57	3.21	35.54
crcA02Y-tumor	TCGA-AA-A02Y-01A-43D-A17O-10	1084454708	94.84	4.08	33.86
crcA03F-tumor	TCGA-AA-A03F-01A-11D-A17O-10	1026941958	94.5	3.28	32.06
crc6964-tumor	TCGA-AD-6964-01A-11D-1924-10	2453357512	94.7	4.33	76.6
crcA5EJ-tumor	TCGA-AD-A5EJ-01A-11D-A28G-10	2368338360	94.06	2.24	73.95
crcA5EK-tumor	TCGA-AD-A5EK-01A-11D-A28G-10	2465831794	95.34	2.16	76.99
crc2689-tumor	TCGA-AF-2689-01A-01D-1989-10	1488421200	94.53	3.62	46.47
crc2691-tumor	TCGA-AF-2691-01A-01D-1989-10	1569957326	94.69	3.32	49.02
crc3913-tumor	TCGA-AF-3913-01A-02D-1459-10	1409306326	94.21	3.14	44
crc3574-tumor	TCGA-AG-3574-01A-01D-1989-10	1036645486	94.57	2.95	32.37
crc3582-tumor	TCGA-AG-3582-01A-01D-1989-10	979174856	94.25	3.36	30.57
crc3593-tumor	TCGA-AG-3593-01A-01D-1525-10	1255755066	95	6.5	39.21
crc3727-tumor	TCGA-AG-3727-01A-01D-1989-10	1000400958	95.44	2.84	31.24
crc3885-tumor	TCGA-AG-3885-01A-01D-0967-10	1020446436	94.63	3.04	31.86
crc3890-tumor	TCGA-AG-3890-01A-01D-1989-10	1650354518	94.61	3.36	51.53
crc3896-tumor	TCGA-AG-3896-01A-01D-1989-10	1681079836	94.46	3.29	52.49
crc3901-tumor	TCGA-AG-3901-01A-01D-1989-10	1705835054	94.73	3.36	53.26
crc4007-tumor	TCGA-AG-4007-01A-01D-1989-10	1650509402	94.71	3.18	51.53
crc4008-tumor	TCGA-AG-4008-01A-01D-1989-10	1518592616	95.13	3.66	47.41
crc4015-tumor	TCGA-AG-4015-01A-01D-1989-10	1449007870	94.61	3.4	45.24
crcA032-tumor	TCGA-AG-A032-01A-01D-A183-10	1483422514	95.17	3.27	46.32
crcA54L-tumor	TCGA-AY-A54L-01A-11D-A28G-10	2318389896	93.85	2.47	72.39
crc4315-tumor	TCGA-AZ-4315-01A-01W-1461-10	2400431062	93.9	2.89	74.95
crc6601-tumor	TCGA-AZ-6601-01A-11D-1771-10	2288239082	92.02	4.5	71.44
crc6717-tumor	TCGA-CA-6717-01A-11D-1835-10	2322603468	94.19	4.89	72.52
crc6718-tumor	TCGA-CA-6718-01A-11D-1835-10	2534612886	94.83	4.01	79.14
crc6540-tumor	TCGA-D5-6540-01A-11D-1719-10	2322789516	94.57	4.27	72.52
crc6917-tumor	TCGA-EI-6917-01A-11D-1924-10	2441874824	94.37	3.75	76.24
crc6814-tumor	TCGA-F5-6814-01A-31D-1924-10	2356357378	94.36	3.53	73.57
crcA50T-tumor	TCGA-NH-A50T-01A-11D-A28G-10	2351176400	93.66	2.4	73.41
crcA50V-tumor	TCGA-NH-A50V-01A-11D-A28G-10	2357655802	94.46	2.17	73.61
crcA5YV-tumor	TCGA-QG-A5YV-01A-11D-A28G-10	2243025520	95.05	2.28	70.03
crcA5YW-tumor	TCGA-QG-A5YW-01A-11D-A28G-10	2362357460	94.43	2.38	73.76
crcA5YX-tumor	TCGA-QG-A5YX-01A-11D-A28G-10	2417184734	94.12	2.23	75.47
crcA5Z1-tumor	TCGA-QG-A5Z1-01A-11D-A28G-10	2418003424	94.32	2.54	75.5
crcA5Z2-tumor	TCGA-QG-A5Z2-01A-11D-A28G-10	2459957604	94.11	2.21	76.81
crc2680-normal	TCGA-A6-2680-10A-01D-2188-10	1099213434	94.95	3.05	34.32
crc2681-normal	TCGA-A6-2681-10A-01D-2188-10	1170203316	94.59	3.22	36.54
crc2683-normal	TCGA-A6-2683-11A-01D-1554-10	1325742330	93.36	2.7	41.39
crc3807-normal	TCGA-A6-3807-10A-01D-1459-10	963785540	94.3	3.02	30.09
crc6141-normal	TCGA-A6-6141-10A-01D-1771-10	1235530130	93.98	2.92	38.58
crc6781-normal	TCGA-A6-6781-10A-01D-1924-10	1133829572	94.56	2.93	35.4
crcA565-normal	TCGA-A6-A565-10A-01D-A28G-10	1342275270	94.14	1.79	41.91
crcA566-normal	TCGA-A6-A566-10A-01D-A28G-10	1432382714	93.45	1.86	44.72
crcA567-normal	TCGA-A6-A567-10A-01D-A28G-10	1416140450	92.6	2.31	44.22
crcA56B-normal	TCGA-A6-A56B-10A-01D-A28G-10	1417287272	93.43	1.94	44.25
crc3514-normal	TCGA-AA-3514-10A-01D-1953-10	1168947506	95.53	2.29	36.5
crc3516-normal	TCGA-AA-3516-10A-01D-1953-10	1121693628	95.37	2.59	35.02
crc3518-normal	TCGA-AA-3518-10A-01D-1525-10	1064641984	96.4	10.76	33.24
crc3529-normal	TCGA-AA-3529-11A-01D-1554-10	929384424	95.77	3.53	29.02
crc3534-normal	TCGA-AA-3534-10A-01D-1525-10	984566820	95.31	8.76	30.74
crc3555-normal	TCGA-AA-3555-10A-01D-0959-10	1016729786	93.01	3.24	31.74
crc3664-normal	TCGA-AA-3664-10A-01D-1981-10	985013622	95.39	3.09	30.75
crc3666-normal	TCGA-AA-3666-10A-01D-1981-10	1165441832	95.07	2.76	36.39
crc3685-normal	TCGA-AA-3685-10A-01D-1981-10	940791442	95.24	2.71	29.37
crc3956-normal	TCGA-AA-3956-10A-01D-1982-10	968398560	95.12	3.79	30.24
crc3977-normal	TCGA-AA-3977-10A-01D-1024-10	1104066086	94.61	3.04	34.47
crc3994-normal	TCGA-AA-3994-10A-01D-1982-10	963208414	95.18	3.26	30.07
crcA00N-normal	TCGA-AA-A00N-10A-01D-A17O-10	1114836756	92.66	6.64	34.81
crcA00R-normal	TCGA-AA-A00R-10A-01D-A126-10	1138766822	90.12	5.01	35.56
crcA01R-normal	TCGA-AA-A01R-11A-12D-A17O-10	1215095800	93.92	2.91	37.94
crcA01S-normal	TCGA-AA-A01S-11A-21D-A17O-10	1125544430	94.4	2.7	35.14
crcA01T-normal	TCGA-AA-A01T-11A-11D-A17O-10	1205317298	94.65	2.67	37.63
crcA01V-normal	TCGA-AA-A01V-11A-11D-A17O-10	1220929490	94.67	3.66	38.12
crcA01X-normal	TCGA-AA-A01X-11A-11D-A17O-10	1191425906	94.65	3.51	37.2
crcA02O-normal	TCGA-AA-A02O-11A-11D-A17O-10	1113280332	94.57	4.3	34.76
crcA02Y-normal	TCGA-AA-A02Y-10A-01D-A17O-10	1308405658	95.28	3.46	40.85
crcA03F-normal	TCGA-AA-A03F-11A-12D-A17O-10	1151551512	94.25	4.17	35.95
crc6964-normal	TCGA-AD-6964-10A-01D-1924-10	1219002330	94.22	2.88	38.06
crcA5EJ-normal	TCGA-AD-A5EJ-10A-01D-A28G-10	1390002356	92.69	1.83	43.4
crcA5EK-normal	TCGA-AD-A5EK-10A-01D-A28G-10	1329088400	91.35	2.05	41.5
crc2689-normal	TCGA-AF-2689-10A-01D-1989-10	1022268670	95.03	3.87	31.92
crc2691-normal	TCGA-AF-2691-10A-01D-1989-10	975217042	94.95	2.97	30.45
crc3913-normal	TCGA-AF-3913-11A-01D-1989-10	951661038	94.82	2.88	29.71
crc3574-normal	TCGA-AG-3574-10A-01D-1989-10	1132392208	94.72	3.78	35.36
crc3582-normal	TCGA-AG-3582-10A-01D-1989-10	1179366922	94.46	3.82	36.82
crc3593-normal	TCGA-AG-3593-10A-01D-1525-10	1140776876	95.05	5.67	35.62
crc3727-normal	TCGA-AG-3727-10A-01D-1989-10	947716828	95.73	2.84	29.59
crc3885-normal	TCGA-AG-3885-10A-01D-0967-10	1064352898	94.26	5.59	33.23
crc3890-normal	TCGA-AG-3890-10A-01D-1989-10	983453184	95.49	2.53	30.71
crc3896-normal	TCGA-AG-3896-10A-01D-1989-10	1136188258	95.4	2.89	35.47
crc3901-normal	TCGA-AG-3901-10A-01D-1989-10	988804028	94.92	2.73	30.87
crc4007-normal	TCGA-AG-4007-10A-01D-1989-10	1002361894	94.62	2.9	31.3
crc4008-normal	TCGA-AG-4008-10A-01D-1989-10	1076703650	95.08	3	33.62
crc4015-normal	TCGA-AG-4015-10A-01D-1989-10	975581786	95.03	2.84	30.46
crcA032-normal	TCGA-AG-A032-10A-01D-A183-10	1208002700	94.79	2.67	37.72
crcA54L-normal	TCGA-AY-A54L-10A-01D-A28G-10	1336148820	92.4	2.15	41.72
crc4315-normal	TCGA-AZ-4315-10A-01W-1461-10	1367033562	93.41	2.56	42.68
crc6601-normal	TCGA-AZ-6601-11A-01D-1771-10	1177545214	93.45	3.12	36.77
crc6717-normal	TCGA-CA-6717-10A-01D-1835-10	1194145414	94.13	3.19	37.28
crc6718-normal	TCGA-CA-6718-10A-01D-1835-10	1163241978	92.77	5.53	36.32
crc6540-normal	TCGA-D5-6540-10A-01D-1719-10	1220764396	93.91	3.15	38.12
crc6917-normal	TCGA-EI-6917-10A-01D-1924-10	1012620754	94.8	3.04	31.62
crc6814-normal	TCGA-F5-6814-10A-01D-1924-10	1174277126	93.85	3.23	36.66
crcA50T-normal	TCGA-NH-A50T-10A-01D-A28G-10	1389479568	91.86	1.97	43.38
crcA50V-normal	TCGA-NH-A50V-10A-01D-A28G-10	1348024152	92.44	1.89	42.09
crcA5YV-normal	TCGA-QG-A5YV-10A-01D-A28G-10	1319255184	93.09	1.71	41.19
crcA5YW-normal	TCGA-QG-A5YW-10A-01D-A28G-10	1334779272	90.63	1.76	41.68
crcA5YX-normal	TCGA-QG-A5YX-10A-01D-A28G-10	965475618	94.05	1.13	30.14
crcA5Z1-normal	TCGA-QG-A5Z1-10A-01D-A28G-10	907135674	93.73	1.68	28.32
crcA5Z2-normal	TCGA-QG-A5Z2-10A-01D-A28G-10	930882080	93.27	1.68	29.06

## Sheet: TableS3
Table S3: Test for neutral evolution.
Patient ID	Class	Clonality	Lower bound	Upper bound	Rsquare for neutral evolution
crc6717	POLE	0.44	0.07	0.31	0.809243
crc3977	POLE	0.72	0.07	0.52	0.921192
crc6718	POLE	0.58	0.06	0.27	0.990065
crc6917	POLE	0.55	0.06	0.24	0.987849
crcA00N	POLE	0.44	0.07	0.22	0.99287
crc3555	POLE	0.72	0.07	0.23	0.99498
crc6141	POLE	0.56	0.06	0.37	0.866841
crc3516	MSI	0.58	0.08	0.21	0.978597
crc6964	MSI	0.48	0.06	0.33	0.923514
crc6601	MSI	0.46	0.07	0.27	0.962512
crcA01R	MSI	0.66	0.08	0.31	0.918537
crcA5EJ	MSI	0.7	0.06	0.36	0.830563
crc6781	MSI	0.48	0.07	0.2	0.871529
crc3518	MSI	0.72	0.1	0.21	0.926305
crc6540	MSI	0.74	0.07	0.53	0.881155
crcA00R	MSI	0.48	0.1	0.17	0.891058
crcA5Z2	MSI	0.56	0.06	0.32	0.873211
crcA03F	MSS	0.69	0.11	0.28	0.949588
crc3666	MSS	0.8	0.1	0.22	0.959855
crcA54L	MSS	0.56	0.07	0.14	0.977012
crcA02O	MSS	0.78	0.1	0.24	0.966005
crc3593	MSS	0.69	0.1	0.22	0.963034
crc4007	MSS	0.69	0.09	0.21	0.876806
crcA50V	MSS	0.62	0.06	0.25	0.970072
crcA566	MSS	0.41	0.06	0.13	0.830761
crc2689	MSS	0.62	0.09	0.27	0.991276
crc3994	MSS	0.78	0.11	0.16	0.989899
crc3956	MSS	0.52	0.09	0.22	0.928654
crc3529	MSS	0.58	0.09	0.23	0.760833
crc3664	MSS	0.84	0.11	0.21	0.879135
crc3890	MSS	0.58	0.09	0.22	0.965044
crcA5YV	MSS	0.6	0.07	0.22	0.964065
crcA01V	MSS	0.8	0.11	0.45	0.916154
crc3896	MSS	0.65	0.09	0.28	0.940983
crc4008	MSS	0.6	0.09	0.21	0.979663
crc2681	MSS	0.63	0.09	0.2	0.986448
crc3913	MSS	0.74	0.09	0.41	0.901573
crc4015	MSS	0.82	0.09	0.21	0.936476
crcA02Y	MSS	0.78	0.11	0.21	0.967662
crcA01T	MSS	0.71	0.1	0.21	0.927714
crcA5EK	MSS	0.82	0.06	0.21	0.764335
crc3534	MSS	0.75	0.1	0.2	0.981337
crc3514	MSS	0.76	0.1	0.16	0.978378
crc3727	MSS	0.86	0.11	0.47	0.915994
crc2680	MSS	0.62	0.09	0.36	0.96575
crcA56B	MSS	0.69	0.06	0.16	0.950748
crc3807	MSS	0.5	0.09	0.16	0.918094
crcA5Z1	MSS	0.64	0.06	0.24	0.920137
crc3685	MSS	0.6	0.09	0.2	0.950772
crcA01X	MSS	0.64	0.09	0.29	0.981874
crc3574	MSS	0.8	0.11	0.2	0.96438
crc3901	MSS	0.44	0.09	0.15	0.939819
crcA032	MSS	0.67	0.09	0.14	0.983714
crc3582	MSS	0.77	0.11	0.2	0.91691
crcA567	MSS	0.7	0.06	0.38	0.932517
crcA01S	MSS	0.87	0.1	0.35	0.885641

## Sheet: TableS4
Table S4: List of chromothripsis.
Patient ID	Chr	Number of copy states	Clonality	Relative to GD
crc2689	17	5	clonal	same
crc3685	6	2	clonal	no GD
crc3685	20	6	clonal	no GD
crc3807	8	6	clonal	unknown
crc3807	19	6	clonal	unknown
crc4015	1	2	clonal	after
crc4015	12	5 (3 per arm)	subclonal	after
crc4015	21	4	clonal	unknown
crcA01R	6	3	clonal	no GD
crcA01S	2	2	subclonal	no GD
crcA01S	4	2	clonal	no GD
crcA01S	13	5	clonal	no GD
crcA01T	10	4	clonal	before
crcA02O	17	3	clonal	no GD
crcA54L	7	5	clonal	no GD
crcA54L	13	8	clonal	no GD
crcA567	10	4	clonal	no GD
crcA56B	11	6	clonal	same
crcA5EK	20	5	clonal	no GD
crcA5Z1	3	-	subclonal	after
crcA5Z1	13	5	clonal	before
crcA5Z1	20	5	clonal	before
crcA5Z1	22	3	clonal	before

## Sheet: TableS5
Table S5: List of kataegis.
Patient ID	chr	P value	Clonality	Relative to GD
crc2689	17	2.84661e-13	clonal	same
crc2689	X	3.0424e-07	clonal	before
crc3913	8	6.33624e-08	clonal	no GD
crc4015	12	3.10418e-13	subclonal	after
crcA01T	10	1.28174e-07	clonal	before
crcA50V	17	1.29896e-13	clonal	no GD
crcA56B	21	2.15938e-12	clonal	after
crcA56B	11	2.65121e-13	clonal	same
crcA56B	17	1.41692e-11	clonal	before
crcA5EK	20	9.08051e-13	clonal	no GD
crcA5Z1	20	2.67897e-13	clonal	before
